# Supplementary material for: Can outcomes of dyadic interactions be consistent across contexts among wild zebrafish?
Source: R Soc Open Sci. 2015 Nov 4;2(11):150282. doi: 10.1098/rsos.150282 (PMC4680607; doi:10.1098/rsos.150282)
Supplement: S1. Number of aggressive interactions initiated by Winners and Losers of the food monopolization tests [file rsos150282supp1.xlsx]

## Sheet: Sheet1
S1. Number of Aggressive interactions between males within a dyad
Dyad ID	No. of chases and bites ("winner male")	No. of chases and bites ("loser male")
1	4	0
2	0	1
3	9	0
4	1	3
5	8	11
6	2	0
7	3	0
8	3	2
9	5	3
10	3	0
11	12	1
12	2	1
13	1	0
14	1	1
15	1	0
16	13	2
17	0	0
18	3	0
19	3	1
20	16	3
21	2	0
22	1	0
23	2	0
24	5	2
25	3	1
26	0	0
27	4	0
28	6	2
29	1	0
30	0	1
	3.8	1.16667
	4.04628	2.11861
	0.738747	0.386803
