# Supplementary material for: Can outcomes of dyadic interactions be consistent across contexts among wild zebrafish?
Source: R Soc Open Sci. 2015 Nov 4;2(11):150282. doi: 10.1098/rsos.150282 (PMC4680607; doi:10.1098/rsos.150282)
Supplement: S2. Number of interactions (with the female) initiated by the Winner and Loser (male) individuals of the food monopolization tests [file rsos150282supp2.xlsx]

## Sheet: Sheet1
S2. Interactions of males with females
Dyad ID	No. of interactions 'winner' with female	No. of interactions 'loser' with female
1	70	151
2	72	65
3	124	231
4	60	220
5	63	114
6	162	157
7	184	206
8	98	66
9	47	10
10	86	63
11	54	62
12	44	22
13	57	42
14	60	61
15	90	96
16	194	226
17	68	95
18	72	97
19	51	66
20	88	156
21	111	88
22	26	93
23	68	102
24	136	146
25	2	21
26	68	56
27	190	187
28	30	4
29	150	64
30	50	8
Mean	85.8333	99.1667
Average	49.7068	67.0404
Standard Error	9.07518	12.2399
