# Supplementary material for: Can outcomes of dyadic interactions be consistent across contexts among wild zebrafish?
Source: R Soc Open Sci. 2015 Nov 4;2(11):150282. doi: 10.1098/rsos.150282 (PMC4680607; doi:10.1098/rsos.150282)
Supplement: S3. Feeding latencies of each male with corresponding aggressive interactions (with the other male) and interactions with females [file rsos150282supp3.xlsx]

## Sheet: LFAgg
S3. Feeding latencies of each male along corresponding aggressive interactions (with the other male) and interactions with females
Dyad ID	Winner/Loser	Latencies	Aggressive interactions	Interactions (with Female)
1	W	38	4	70
2	W	3	0	72
3	W	7	9	124
4	W	5	1	60
5	W	21	8	63
6	W	26	2	162
7	W	1	3	184
8	W	6	3	98
9	W	6	5	47
10	W	2	3	86
11	W	5	12	54
12	W	3	2	44
13	W	18	1	57
14	W	3	1	60
15	W	3	1	90
16	W	4	13	194
17	W	17	0	68
18	W	16	3	72
19	W	4	3	51
20	W	137	16	88
21	W	9	2	111
22	W	374	1	26
23	W	56	2	68
24	W	384	5	136
25	W	58	3	2
26	W	132	0	68
27	W	17	4	190
28	W	13	6	30
29	W	61	1	150
30	W	115	0	50
1	L	600	0	151
2	L	600	1	65
3	L	600	0	231
4	L	600	3	220
5	L	600	11	114
6	L	600	0	157
7	L	600	0	206
8	L	600	2	66
9	L	600	3	10
10	L	600	0	63
11	L	600	1	62
12	L	600	1	22
13	L	600	0	42
14	L	600	1	61
15	L	600	0	96
16	L	600	2	226
17	L	600	0	95
18	L	600	0	97
19	L	600	1	66
20	L	600	3	156
21	L	600	0	88
22	L	600	0	93
23	L	600	0	102
24	L	600	2	146
25	L	600	1	21
26	L	600	0	56
27	L	600	0	187
28	L	600	2	4
29	L	600	0	64
30	L	600	1	8
